# Supplementary material for: TMEM119 (c.G143A, p.S48L) Mutation Is Involved in Primary Failure of Eruption by Attenuating Glycolysis-Mediated Osteogenesis
Source: Int J Mol Sci. 2024 Feb 29;25(5):2821. doi: 10.3390/ijms25052821 (PMC10931804; doi:10.3390/ijms25052821)
Supplement: Supplementary file 1 [file ijms-25-02821-s001.zip]

Archive with 1 entries (1 files):
- ijms-2866861-supplementary.pdf
